# Supplementary material for: Compromised N-Glycosylation Processing of Kv3.1b Correlates with Perturbed Motor Neuron Structure and Locomotor Activity
Source: Biology (Basel). 2021 May 30;10(6):486. doi: 10.3390/biology10060486 (PMC8229559; doi:10.3390/biology10060486)
Supplement: Supplementary file 1 [file biology-10-00486-s001.zip]

Archive with 6 entries (6 files):
- S1_EGFPonly_inVivo_ani06.mp4
- S2_WTKv3.1_inVivo_ani09.mp4
- S3_220mu_inVivo_ani01148hpf_Kv3.mp4
- S4_EGFPonly_IHC_ani07.mp4
- S5_220Kv3.1Mu_IHC_ani011Kv3(1).mp4
- S6,7,8_Western Blots_images.pdf
